# Supplementary material for: Yield and growth duration of Maroon rice landraces measured in traditional settings
Source: Genet Resour Crop Evol. 2024 Jul 30;72(2):2211–26. doi: 10.1007/s10722-024-02093-1 (PMC11842413; doi:10.1007/s10722-024-02093-1)
Supplement: Supplementary file 1 — Supplementary file1 (XLSX 27 kb) [file 10722_2024_2093_MOESM1_ESM.xlsx]

## Sheet: A.Overview-performance
accession_ID	vernacular name	variety type	Maroon maturation category	IRRI height category	maturity time [days]	farmers name	Maroon group	Maroon village	latitude farmer field	longitude farmer field	herbarium voucher	accession ID	sowing date	harvest date	average # seeds sown/m2	seed density correction factor	average plant height [cm]	average # panicles per plot [0.25m2]	average # tillers per plant	average # tillers per plot [0.25m2]	average # non-productive tillers per plot [0.25m2]	average # productive grains per panicle per plot [0.25m2]	average # non-productive grains/panicle per plot [0.25m2]	average # productive grains per plot [0.25m2]	average # productive grains per plot seed density corrected [0.25m2]	average unmilled wet grain weight [gr/0.25m2]	average unmilled wet grain weight sowing density corrected [gr/0.25m2]	average milled grain weight 14% water content [gr/0.25m2]	average milled grain weight 14% water content sowing density corrected [gr/0.25m2]	average yield [kg/ha]	average yield sowing density corrected [kg/ha]	1000 grains weight in grams at 14% water content [gr]	remarks
NP379	wataa alisi	Maroon landrace japonica	long-duration	tall	126	Anne Huur	Saamaka	Pokigron	4.506	-55.4056	yes	NP379	2023-04-17	2023-08-21	365	0.860274	177.63	14	1	14	1	246	4	3202	2754.6	78.7	67.7036	53.4	45.9386	2136	1837.55	24.6	Very hairy husks: itches a lot during harvesting. Little bird predation
NP380	weti hédi	Maroon landrace japonica	medium-duration	intermediate	129	Anne Huur	Saamaka	Pokigron	4.506	-55.4056	yes	NP380	2023-04-17	2023-08-24	365	0.860274	110	15	1	15	3	79	1.6	1573	1353.21	38.5	33.1205	25.13	21.6187	1005	864.575	24.3	Normal harvest
NP381	baaka gogo	Maroon alëkisóóla type japonica	long-duration	tall	126	Anne Huur	Saamaka	Pokigron	4.506	-55.4056	yes	NP381	2023-04-17	2023-08-21	365	0.860274	160.8	19	1	19	3	108	1.5	2060	1772.16	74.55	64.1334	50.5	43.4438	2020	1737.75	36.1
NP382	mátu alisi	Maroon landrace glaberrima	short-duration	tall	110	Anne Huur	Saamaka	Pokigron	4.506	-55.4056	yes	NP382	2023-04-17	2023-08-05	365	0.860274	160	29	1	29	0	73	2	3079	2648.78	80.43	69.1918	54.5	46.8849	2181	1876.26	26.1	Little bird predation
NP383	ahunjön	Maroon landrace japonica	medium-duration	tall	126	Anne Huur	Saamaka	Pokigron	4.506	-55.4056	yes	NP383	2023-04-17	2023-08-21	365	0.860274	157.5	14	1	14	0	96	1.6	1402	1206.1	41.46	35.667	27.97	24.0619	1119	962.647	27.8
NP384	kwili kwili	Maroon landrace japonica	short-duration	tall	116	Anne Huur	Saamaka	Pokigron	4.506	-55.4056	yes	NP384	2023-04-17	2023-08-11	365	0.860274	132.7	13.3	1	13.3	0.3	173.5	2.3	2256	1940.78	68.5	58.9288	45.9	39.4866	1836	1579.46	28.9
NP385	alëkisóóla	Maroon alëkisóóla type japonica	long-duration	tall	129	Anne Huur	Saamaka	Pokigron	4.506	-55.4056	yes	NP385	2023-04-17	2023-08-24	365	0.860274	165.2	15	1	15	0	256	2.18	3389	2915.47	75.25	64.7356	50.97	43.8482	2039	1754.1	21.1
NP387	jengejenge	Maroon landrace japonica	short-duration	tall	123	Anne Huur	Saamaka	Pokigron	4.506	-55.4056	yes	NP387	2023-04-20	2023-08-21	365	0.860274	168.5	15	1	15	0	122	2.2	1796	1545.05	46.1	39.6586	30.4	26.1523	1216	1046.09	24.6
NP388	djampö	Maroon landrace japonica	medium-duration	tall	113	Anne Huur	Saamaka	Pokigron	4.506	-55.4056	yes	NP388	2023-04-20	2023-08-11	365	0.860274	145.2	14	1	14	0	226	1.7	3158	2716.75	75.93	65.3206	51.2	44.046	2048	1761.84	24.3
NP390	fini sii	Maroon landrace japonica	medium-duration	tall	113	Anne Huur	Saamaka	Pokigron	4.506	-55.4056	yes	NP390	2023-04-20	2023-08-11	365	0.860274	136.4	14	1	14	0	161	1.6	2296	1975.19	54.32	46.7301	35.93	30.9096	1437	1236.21	23.5
NP391	alëkisóóla, baaw ana	Maroon alëkisóóla type japonica	long-duration	tall	123	Anne Huur	Saamaka	Pokigron	4.506	-55.4056	yes	NP391	2023-04-20	2023-08-21	365	0.860274	167.8	14	1	14	0	139	1.9	1952	1679.25	50.11	43.1083	33.17	28.5353	1326	1140.72	26.2
NP392	alëkisóóla, bë	Maroon alëkisóóla type japonica	long-duration	tall	113	Anne Huur	Saamaka	Pokigron	4.506	-55.4056	yes	NP392	2023-04-20	2023-08-11	365	0.860274	168.1	16	1	16	0	168	1.6	2685	2309.84	80.4	69.166	54.8	47.143	2192	1885.72	29.4
NP395	alísi seéi	Maroon landrace japonica	short-duration	tall	123	Anne Huur	Saamaka	Pokigron	4.506	-55.4056	yes	NP395	2023-04-20	2023-08-21	365	0.860274	167.5	15	1	15	0	95	2.4	1455	1251.7	31	26.6685	19.67	16.9216	786	676.175	21.4
NP396	sika sii, bë	Maroon landrace japonica	short-duration	tall	113	Anne Huur	Saamaka	Pokigron	4.506	-55.4056	yes	NP396	2023-04-20	2023-08-11	365	0.860274	134	13	1	13	0	174	2.9	2151	1850.45	31.67	27.2449	20.8	17.8937	832	715.748	14.8
NP397	taanga lobi	Maroon landrace japonica	long-duration	tall	123	Anne Huur	Saamaka	Pokigron	4.506	-55.4056	yes	NP397	2023-04-20	2023-08-21	365	0.860274	139.9	16	1	16	0	120	1.7	1912	1644.84	61.94	53.2854	41.5	35.7014	1644	1414.29	32.5
NP398	sika sii, weti	Maroon landrace japonica	short-duration	tall	113	Anne Huur	Saamaka	Pokigron	4.506	-55.4056	yes	NP398	2023-04-20	2023-08-11	365	0.860274	137	14	1	14	0	138	1	1892	1627.64	39.51	33.9894	25.37	21.8252	1014	872.318	20.9
NP399	alísi seéi, bë wojo	Maroon landrace japonica	short-duration	tall	117	Julia Pomba	Saamaka	Diafutu	5.1095	-55.0492	no	NP399	2023-04-19	2023-08-14	314	1	176.9	14	1	14	0	120	2	1683	1683	38.66	38.66	26.03	26.03	1041	1041	23.1
NP400	weti alisi	Maroon landrace japonica	short-duration	tall	117	Julia Pomba	Saamaka	Diafutu	5.1095	-55.0492	yes	NP400	2023-04-19	2023-08-14	314	1	134.4	14	1	14	0.3	143	3.2	2049	2049	58	58	39.5	39.5	1580	1580	28.3
NP401	bë kuli	Maroon landrace japonica	medium-duration	tall	117	Julia Pomba	Saamaka	Diafutu	5.1095	-55.0492	yes	NP401	2023-04-19	2023-08-14	314	1	168.7	14	1	14	0	157	1.6	2257	2257	68.64	68.64	46.6	46.6	1864	1864	26.9
NP402	weti kuli	Maroon landrace japonica	medium-duration	tall	117	Julia Pomba	Saamaka	Diafutu	5.1095	-55.0492	yes	NP402	2023-04-19	2023-08-14	314	1	157.9	14.3	1	14.3	0	211	1.6	3023	3023	70.39	70.39	47.87	47.87	1914	1914	23.3
NP407A	A-125	Nickerie commercial japonica	short-duration	semidwarf	98	Julia Pomba	Saamaka	Diafutu	5.1095	-55.0492	yes	NP407A	2023-04-25	2023-08-01	314	1	43.4	20	1	20	0	42.5	0	850	850	23.8	23.8	14.27	14.27	571	571	28.1	Heavy bird predation
NP408A	A-130	Nickerie commercial japonica	short-duration	semidwarf	98	Julia Pomba	Saamaka	Diafutu	5.7665	-54.486	yes	NP408A	2023-04-25	2023-08-01	314	1	58.2	20	1	20	0	84.2	1.8	1680	1680	35.1	35.1	23.03	23.03	921	921	31.4	Heavy bird predation
NP407B	A-125	Nickerie commercial japonica	short-duration	semidwarf	100	Marjorie Kanawi	Okanisi	Wanhatti	5.1095	-55.0492	yes	NP407B	2023-04-21	2023-07-30	448	0.700893	55	13	1	13	1	62.5	0.5	813	569.826	26.69	18.7068	16.97	11.8942	679	475.906	30.7
NP408B	A-130	Nickerie commercial japonica	short-duration	semidwarf	100	Marjorie Kanawi	Okanisi	Wanhatti	5.7665	-54.486	yes	NP408B	2023-04-21	2023-07-30	448	0.700893	60	14	1	14	0	130	4.8	1826	1279.83	56.1	39.3201	37.13	26.0242	1485	1040.83	31
NP386	akwandjaa	Maroon landrace japonica	short-duration	n/a	0	Anne Huur	Saamaka	Pokigron	4.506	-55.4056	no	NP386	2023-04-20	did not reach maturity	365	0.860274	12	0	0	0	0	0	0	0	0	0	0	0	0	0	0	0	Sown in area without ash from burned trees and branches
NP389	alëkisóóla, weti	Maroon alëkisóóla type japonica	long-duration	n/a	0	Anne Huur	Saamaka	Pokigron	4.506	-55.4056	no	NP389	2023-04-20	did not reach maturity	365	0.860274	15	0	0	0	0	0	0	0	0	0	0	0	0	0	0	0	Sown in area without ash from burned trees and branches
NP393	awéi máun	Maroon landrace japonica	short-duration	n/a	0	Anne Huur	Saamaka	Pokigron	4.506	-55.4056	no	NP393	2023-04-20	did not reach maturity	365	0.860274	13	0	0	0	0	0	0	0	0	0	0	0	0	0	0	0	Sown in area without ash from burned trees and branches
NP394	sika sii ku puuma	Maroon landrace japonica	medium-duration	n/a	0	Anne Huur	Saamaka	Pokigron	4.506	-55.4056	no	NP394	2023-04-20	did not reach maturity	365	0.860274	10	0	0	0	0	0	0	0	0	0	0	0	0	0	0	0	Sown in area without ash from burned trees and branches
NP403	ahunjön	Maroon landrace japonica	medium-duration	n/a	0	Julia Pomba	Saamaka	Diafutu	5.1095	-55.0492	no	NP403	2023-04-19	no germination	314	1	0	0	0	0	0	0	0	0	0	0	0	0	0	0	0	0
NP404	katam	Maroon landrace japonica	long-duration	n/a	0	Marjorie Kanawi	Okanisi	Wanhatti	5.7665	-54.486	no	NP404	2023-04-21	no germination	448	0.700893	0	0	0	0	0	0	0	0	0	0	0	0	0	0	0	0
NP405	masaa alisi	Maroon landrace japonica	long-duration	tall	183	Marjorie Kanawi	Okanisi	Wanhatti	5.7665	-54.486	no	NP405	2023-04-21	2023-10-21	448	0.700893	NA	NA	NA	NA	NA	NA	NA	NA	NA	NA	NA	NA	NA	NA	NA	NA	Ripening took very long: outside fieldwork period
NP406	bambusi	Maroon landrace japonica	long-duration	n/a	0	Marjorie Kanawi	Okanisi	Wanhatti	5.7665	-54.486	no	NP406	2023-04-21	no germination	448	0.700893	0	0	0	0	0	0	0	0	0	0	0	0	0	0	0	0

## Sheet: B.Data_normality_checks
Shapiro-Wilk Test	Note: a p-value greater than 0.05 indicates the data is normally distributed
	W	p-value	conclusion
real time to maturity (days)	0.90742	0.03102	not normally distributed
avg. plant height (cm)	0.79282	0.0002253	not normally distributed
avg. seed density (m2)	0.71348	1.526e-05	not normally distributed
avg. number productive grains per plot	0.95167	0.2943	normally distributed
avg. weight dehusked grains with 14% water content (gram/plot)	0.92979	0.09646	normally distributed
corrected avg. total yield (kg/ha)	0.90966	0.03468	not normally distributed
1000 grains weight [14% water content] (gr)	0.98276	0.9408	normally distributed

## Sheet: C.Maturation-class_stats
	Testing for significant differences between Maroon landrace maturation classes
		Kruskal Test (chi-squared, p-value)
		All Maroon classes		Statistical implication
	Performance variable	chi-squared	p-value
	real time to maturity (days)	4.0686	0.1308	no significant difference
	avg. plant height (cm)	2.819	0.2443	no significant difference
	avg. number productive grains per plot	2.3952	0.3019	no significant difference
	avg. weight dehusked grains with 14% water content (gr/plot)	5.0381	0.08054	no significant difference
	1000 grains weight [14% water content] (gr)	3.0543	0.2172	no significant difference
	avg. total yield (kg/ha)	5.0381	0.0805	no significant difference
	corrected avg. total yield (kg/ha)	3.4369	0.1793	no significant difference
		Dunn's Test with Bonferroni correction (Z, p-value)
		Maroon [short] - Maroon [medium]		Maroon [short] - Maroon [long]		Maroon [medium] - Maroon [long]
	Performance variable	Z	p-value	Z	p-value	Z	p-value
	real time to maturity (days)	NR	NR	NR	NR	NR	NR
	avg. plant height (cm)	NR	NR	NR	NR	NR	NR
	avg. number productive grains per plot	NR	NR	NR	NR	NR	NR
	avg. weight dehusked grains with 14% water content (gr/plot)	0.886789	1	2.24305	0.0746799	1.26867	0.613676
	1000 grains weight [14% water content] (gr)	NR	NR	NR	NR	NR	NR
	avg. total yield (kg/ha)	0.886789	1	2.24305	0.0746799	1.26867	0.613676
	corrected avg. total yield (kg/ha)	NR	NR	NR	NR	NR	NR

## Sheet: D.Maroon-vs-commercial_stats 
	Testing for significant differences between the Maroon landraces (as a combined group) and the commercial cultivars
		Mann-Whitney-U (W, p-value)
		All Maroon landraces vs All commercial cultivars		Statistical implication
		W	p-value
	real time to maturity (days)	0	0.001992	significant difference
	avg. plant height (cm)	0	0.002216	significant difference
	avg. number productive grains per plot	8	0.01469	moderate significant difference
	avg. weight dehusked grains with 14% water content (gr/plot)	11	0.02727	moderate significant difference
	1000 grains weight [14% water content] (gr)	69	0.02721	moderate significant difference
	avg. total yield (kg/ha)	11	0.02727	moderate significant difference
	corrected avg. total yield (kg/ha)	9.5	0.02011	moderate significant difference
