# Supplementary material for: Yield and growth duration of Maroon rice landraces measured in traditional settings
Source: Genet Resour Crop Evol. 2024 Jul 30;72(2):2211–26. doi: 10.1007/s10722-024-02093-1 (PMC11842413; doi:10.1007/s10722-024-02093-1)
Supplement: Supplementary file 3 — Supplementary file3 (XLSX 14 kb) [file 10722_2024_2093_MOESM3_ESM.xlsx]

## Sheet: Figure4+5
Sample ID	Sample name	Plot name	location name	maturation cat	real time to maturity (days)	avg plant height (cm)	avg no seeds sown (m2)	avg no productive grains per plot	avg naked grains weight 14% water content (gram/0.25m2)	1000 grains weight 14% water content (gr)	avg yield (kg/hectare)	corrected avg yield (kg/ha)
NP379	wataa alisi	NP379 - wataa alisi	Pokigron	Maroon [long-duration] (n=6)	126	177.6	365	3202	53.4	24.6	2136	1838
NP380	witti hedi	NP380 - weti hédi	Pokigron	Maroon [medium-duration] (n=6)	129	110	365	1573	25.1	24.3	1005	865
NP381	baaka gogo [soola type]	NP381 - baaka gogo	Pokigron	Maroon [long-duration] (n=6)	126	160.8	365	2060	50.5	36.1	2020	1738
NP382	matu alisi	NP382 - mátu alisi	Pokigron	Maroon [short-duration] (n=8)	110	160	365	3079	54.5	26.1	2181	1876
NP383	ahunjun	NP383 - ahunjön	Pokigron	Maroon [medium-duration] (n=6)	126	157.5	365	1402	28	27.8	1119	963
NP384	kwili kwili	NP384 - kwili kwili	Pokigron	Maroon [short-duration] (n=8)	116	132.7	365	2256	45.9	28.9	1836	1579
NP385	alek soola	NP385 - alëkisóóla	Pokigron	Maroon [long-duration] (n=6)	129	165.2	365	3389	51	21.1	2039	1754
NP387	jenge jenge	NP387 - jengejenge	Pokigron	Maroon [short-duration] (n=8)	123	168.5	365	1796	30.4	24.6	1216	1046
NP388	djampo	NP388 - djampö	Pokigron	Maroon [medium-duration] (n=6)	113	145.2	365	3158	51.2	24.3	2048	1762
NP390	fini sii	NP390 - fini sii	Pokigron	Maroon [medium-duration] (n=6)	113	136.4	365	2296	35.9	23.5	1437	1236
NP391	alek soola bau ana	NP391 - baaw ana alëkisóóla	Pokigron	Maroon [long-duration] (n=6)	123	167.8	365	1952	33.2	26.2	1326	1141
NP392	be alek soola	NP392 - bë alëkisóóla	Pokigron	Maroon [long-duration] (n=6)	113	168.1	365	2685	54.8	29.4	2192	1886
NP395	alisi seei	NP395 - alísi seéi	Pokigron	Maroon [short-duration] (n=8)	123	167.5	365	1455	19.7	21.4	786	676
NP396	be sika sii	NP396 - bë sika sii	Pokigron	Maroon [short-duration] (n=8)	113	134	365	2151	20.8	14.8	832	716
NP397	taanga lobi	NP397 - taanga lobi	Pokigron	Maroon [long-duration] (n=6)	123	139.9	365	1912	41.5	32.5	1644	1414
NP398	witti sika sii	NP398 - weti sika sii	Pokigron	Maroon [short-duration] (n=8)	113	137	365	1892	25.4	20.9	1014	872
NP399	alisi seei be wojo	NP399 - bë wojo alísi seéi	Diafutu	Maroon [short-duration] (n=8)	117	176.9	314	1683	26	23.1	1041	1041
NP400	witti alisi	NP400 - weti alisi	Diafutu	Maroon [short-duration] (n=8)	117	134.4	314	2049	39.5	28.3	1580	1580
NP401	be kuli	NP401 - bë kuli	Diafutu	Maroon [medium-duration] (n=6)	117	168.7	314	2257	46.6	26.9	1864	1864
NP402	witti kuli	NP402 - weti kuli	Diafutu	Maroon [medium-duration] (n=6)	117	157.9	314	3023	47.9	23.3	1914	1914
NP407A	A-125	NP407A - A-125	Diafutu	commercial [short-duration] (n=4)	98	43.4	314	850	20.41	28.1	571	571
NP408A	A-130	NP408A - A-130	Diafutu	commercial [short-duration] (n=4)	98	58.2	314	1680	32.98	31.4	921	921
NP407B	A-125	NP407B - A-125	Wanhatti	commercial [short-duration] (n=4)	100	55	448	813	24.42	30.7	679	475.906
NP408B	A-130	NP408B - A-130	Wanhatti	commercial [short-duration] (n=4)	100	60	448	1826	53.08	31	1485	1040.83

## Sheet: Figure6
Variety	maturation cat	yield cat	yield
17 NP402 - weti kuli	Maroon [medium-duration] (n=6)	uncorrected	1914
17 NP402 - weti kuli	Maroon [medium-duration] (n=6)	corrected	1914
23 NP392 - bë alëkisóóla	Maroon [long-duration] (n=6)	uncorrected	2192
23 NP392 - bë alëkisóóla	Maroon [long-duration] (n=6)	corrected	1886
12 NP382 - mátu alisi	Maroon [short-duration] (n=8)	uncorrected	2181
12 NP382 - mátu alisi	Maroon [short-duration] (n=8)	corrected	1876
16 NP401 - bë kuli	Maroon [medium-duration] (n=6)	uncorrected	1864
16 NP401 - bë kuli	Maroon [medium-duration] (n=6)	corrected	1864
22 NP379 - wataa alisi	Maroon [long-duration] (n=6)	uncorrected	2136
22 NP379 - wataa alisi	Maroon [long-duration] (n=6)	corrected	1838
15 NP388 - djampö	Maroon [medium-duration] (n=6)	uncorrected	2048
15 NP388 - djampö	Maroon [medium-duration] (n=6)	corrected	1762
21 NP385 - alëkisóóla	Maroon [long-duration] (n=6)	uncorrected	2039
21 NP385 - alëkisóóla	Maroon [long-duration] (n=6)	corrected	1754
20 NP381 - baaka gogo	Maroon [long-duration] (n=6)	uncorrected	2020
20 NP381 - baaka gogo	Maroon [long-duration] (n=6)	corrected	1738
11 NP400 - weti alisi	Maroon [short-duration] (n=8)	uncorrected	1580
11 NP400 - weti alisi	Maroon [short-duration] (n=8)	corrected	1580
10 NP384 - kwili kwili	Maroon [short-duration] (n=8)	uncorrected	1836
10 NP384 - kwili kwili	Maroon [short-duration] (n=8)	corrected	1579
19 NP397 - taanga lobi	Maroon [long-duration] (n=6)	uncorrected	1644
19 NP397 - taanga lobi	Maroon [long-duration] (n=6)	corrected	1414
14 NP390 - fini sii	Maroon [medium-duration] (n=6)	uncorrected	1437
14 NP390 - fini sii	Maroon [medium-duration] (n=6)	corrected	1236
18 NP391 - baaw ana alëkisóóla	Maroon [long-duration] (n=6)	uncorrected	1326
18 NP391 - baaw ana alëkisóóla	Maroon [long-duration] (n=6)	corrected	1141
09 NP387 - jengejenge	Maroon [short-duration] (n=8)	uncorrected	1216
09 NP387 - jengejenge	Maroon [short-duration] (n=8)	corrected	1046
08 NP399 - bë wojo alísi seéi	Maroon [short-duration] (n=8)	uncorrected	1041
08 NP399 - bë wojo alísi seéi	Maroon [short-duration] (n=8)	corrected	1041
04 NP408B - A-130	commercial [short-duration] (n=4)	uncorrected	1485
04 NP408B - A-130	commercial [short-duration] (n=4)	corrected	1041
13 NP383 - ahunjön	Maroon [medium-duration] (n=6)	uncorrected	1119
13 NP383 - ahunjön	Maroon [medium-duration] (n=6)	corrected	963
03 NP408A - A-130	commercial [short-duration] (n=4)	uncorrected	921
03 NP408A - A-130	commercial [short-duration] (n=4)	corrected	921
07 NP398 - weti sika sii	Maroon [short-duration] (n=8)	uncorrected	1014
07 NP398 - weti sika sii	Maroon [short-duration] (n=8)	corrected	872
121 NP380 - weti hédi	Maroon [medium-duration] (n=6)	uncorrected	1005
121 NP380 - weti hédi	Maroon [medium-duration] (n=6)	corrected	865
06 NP396 - bë sika sii	Maroon [short-duration] (n=8)	uncorrected	832
06 NP396 - bë sika sii	Maroon [short-duration] (n=8)	corrected	716
05 NP395 - alísi seéi	Maroon [short-duration] (n=8)	uncorrected	786
05 NP395 - alísi seéi	Maroon [short-duration] (n=8)	corrected	676
02 NP407A - A-125	commercial [short-duration] (n=4)	uncorrected	571
02 NP407A - A-125	commercial [short-duration] (n=4)	corrected	571
01 NP407B - A-125	commercial [short-duration] (n=4)	uncorrected	679
01 NP407B - A-125	commercial [short-duration] (n=4)	corrected	476
